# Supplementary material for: (-)-Englerin-A Has Analgesic and Anti-Inflammatory Effects Independent of TRPC4 and 5
Source: Int J Mol Sci. 2021 Jun 15;22(12):6380. doi: 10.3390/ijms22126380 (PMC8232259; doi:10.3390/ijms22126380)
Supplement: Supplementary file 1 [file ijms-22-06380-s001.zip]

Archive with 1 entries (1 files):
- ijms-1243075-supplementary.pdf
